# Supplementary material for: Biomass Waste Utilization as Nanocomposite Anodes through Conductive Polymers Strengthened SiO2/C from Streblus asper Leaves for Sustainable Energy Storages
Source: Polymers (Basel). 2024 May 16;16(10):1414. doi: 10.3390/polym16101414 (PMC11125036; doi:10.3390/polym16101414)
Supplement: Supplementary file 1 [file polymers-16-01414-s001.zip]

Archive with 1 entries (1 files):
- polymers-2968736-supplementary.pdf
